# Supplementary material for: Matrix-entrapped cellular secretome rescues diabetes-induced EPC dysfunction and accelerates wound healing in diabetic mice
Source: PLoS One. 2018 Aug 28;13(8):e0202510. doi: 10.1371/journal.pone.0202510 (PMC6112628; doi:10.1371/journal.pone.0202510)
Supplement: S1 Table — (XLSX) [file pone.0202510.s006.xlsx]

## Sheet: Sheet1
Protein Name	Species	Gene Symbol
Wound healing, cellular migration, diabetes
Klotho OS=Mus musculus GN=Kl PE=1 SV=2	Mus musculus	KLOT_MOUSE
Galectin-3 OS=Mus musculus GN=Lgals3 PE=1 SV=3	Mus musculus	LEG3_MOUSE
Macrophage-stimulating protein receptor	Mus musculus	MSPR_Mouse
ECM like proteins
Laminin subunit alpha-1 OS=Mus musculus GN=Lama1 PE=1 SV=1	Mus musculus	LAMA1_MOUSE
Collagen alpha-2(VI) chain OS=Mus musculus GN=Col6a2 PE=2 SV=3	Mus musculus	CO6A2_MOUSE
Cadherin-23 OS=Mus musculus GN=Cdh23 PE=1 SV=2	Mus musculus	CAD23_MOUSE
Cytoskeleton related
Vimentin OS=Mus musculus GN=Vim PE=1 SV=3	Mus musculus	VIME_MOUSE
Protein piccolo OS=Mus musculus GN=Pclo PE=1 SV=3	Mus musculus	PCLO_MOUSE
Keratin, type II cytoskeletal 73 OS=Mus musculus GN=Krt73 PE=1 SV=1	Mus musculus	K2C73_MOUSE
Keratin, type II cytoskeletal 5 OS=Mus musculus GN=Krt5 PE=1 SV=1	Mus musculus	K2C5_MOUSE
Keratin, type II cytoskeletal 1b OS=Mus musculus GN=Krt77 PE=1 SV=1	Mus musculus	K2C1B_MOUSE
Cellular Development, Connective Tissue Development, Cellular Proliferation and Function, Molecular Transport
Histone-lysine N-methyltransferase MLL OS=Mus musculus GN=Mll PE=2 SV=3	Mus musculus	MLL1_MOUSE
Muellerian-inhibiting factor OS=Mus musculus GN=Amh PE=2 SV=1	Mus musculus	MIS_MOUSE
Dynein heavy chain 2, axonemal OS=Mus musculus GN=Dnah2 PE=2 SV=1	Mus musculus	DYH2_MOUSE
Glial fibrillary acidic protein OS=Mus musculus GN=Gfap PE=1 SV=4	Mus musculus	GFAP_MOUSE
Actin-binding LIM protein 1 OS=Mus musculus GN=Ablim1 PE=1 SV=1	Mus musculus	ABLM1_MOUSE
Kinesin-like protein KIF2B OS=Mus musculus GN=Kif2b PE=1 SV=1	Mus musculus	KIF2B_MOUSE
Protein QN1 homolog OS=Mus musculus GN=Kiaa1009 PE=1 SV=2	Mus musculus	QN1_MOUSE
Janus kinase and microtubule-interacting protein 3 OS=Mus musculus GN=Jakmip3 PE=2 SV=2	Mus musculus	JKIP3_MOUSE
Voltage-dependent L-type calcium channel subunit beta-4 OS=Mus musculus GN=Cacnb4 PE=1 SV=2	Mus musculus	CACB4_MOUSE
Multiple epidermal growth factor-like domains protein 6 OS=Mus musculus GN=Megf6 PE=2 SV=3	Mus musculus	MEGF6_MOUSE
Interferon-inducible double stranded RNA-dependent protein kinase activator A OS=Mus musculus GN=Prkra PE=1 SV=1	Mus musculus	PRKRA_MOUSE
SWI/SNF-related matrix-associated actin-dependent regulator of chromatin subfamily D member 1 OS=Mu	Mus musculus	SMRD1_MOUSE
Rho guanine nucleotide exchange factor 1 OS=Mus musculus GN=Arhgef1 PE=1 SV=2	Mus musculus	ARHG1_MOUSE
Trans-2-enoyl-CoA reductase, mitochondrial OS=Mus musculus GN=Mecr PE=2 SV=2	Mus musculus	MECR_MOUSE
E3 ubiquitin-protein ligase TRIM21 OS=Mus musculus GN=Trim21 PE=1 SV=1	Mus musculus	RO52_MOUSE
Centrosomal protein of 104 kDa OS=Mus musculus GN=Cep104 PE=1 SV=1	Mus musculus	CE104_MOUSE
Macrophage-stimulating protein receptor OS=Mus musculus GN=Mst1r PE=1 SV=3	Mus musculus	RON_MOUSE
Leucine-rich repeat-containing protein 23 OS=Mus musculus GN=Lrrc23 PE=2 SV=1	Mus musculus	LRC23_MOUSE
Chloride intracellular channel protein 5 OS=Mus musculus GN=Clic5 PE=1 SV=1	Mus musculus	CLIC5_MOUSE
Low-density lipoprotein receptor-related protein 2 OS=Mus musculus GN=Lrp2 PE=1 SV=1	Mus musculus	LRP2_MOUSE
Transmembrane and TPR repeat-containing protein 1 OS=Mus musculus GN=Tmtc1 PE=2 SV=2	Mus musculus	TMTC1_MOUSE
Protein phosphatase 1 regulatory subunit 3F OS=Mus musculus GN=Ppp1r3f PE=1 SV=3	Mus musculus	PPR3F_MOUSE
Rab proteins geranylgeranyltransferase component A 1 OS=Mus musculus GN=Chm PE=2 SV=1	Mus musculus	RAE1_MOUSE
TRAF3-interacting protein 1 OS=Mus musculus GN=Traf3ip1 PE=1 SV=2	Mus musculus	MIPT3_MOUSE
Methyltransferase-like protein 4 OS=Mus musculus GN=Mettl4 PE=2 SV=1	Mus musculus	METL4_MOUSE
Hemoglobin subunit beta-2 OS=Mus musculus GN=Hbb-b2 PE=1 SV=2	Mus musculus	HBB2_MOUSE
Potassium channel subfamily U member 1 OS=Mus musculus GN=Kcnu1 PE=1 SV=2	Mus musculus	KCNU1_MOUSE
Protein phosphatase 1 regulatory subunit 3F OS=Mus musculus GN=Ppp1r3f PE=1 SV=3	Mus musculus	PPR3F_MOUSE
Inter-alpha-trypsin inhibitor heavy chain H2 OS=Mus musculus GN=Itih2 PE=1 SV=1	Mus musculus	ITIH2_MOUSE
Hemoglobin subunit epsilon-Y2 OS=Mus musculus GN=Hbb-y PE=1 SV=2	Mus musculus	HBE_MOUSE
Zinc finger protein 271 OS=Mus musculus GN=Znf271 PE=2 SV=1	Mus musculus	ZN271_MOUSE
1-phosphatidylinositol-4,5-bisphosphate phosphodiesterase delta-3 OS=Mus musculus GN=Plcd3 PE=1 SV=1	Mus musculus	PLCD3_MOUSE
DnaJ homolog subfamily B member 3 OS=Mus musculus GN=Dnajb3 PE=2 SV=1	Mus musculus	DNJB3_MOUSE
Serine/threonine-protein kinase mTOR OS=Mus musculus GN=Mtor PE=1 SV=2	Mus musculus	MTOR_MOUSE
Serotransferrin OS=Mus musculus GN=Tf PE=1 SV=1	Mus musculus	TRFE_MOUSE
1-phosphatidylinositol-4,5-bisphosphate phosphodiesterase delta-3 OS=Mus musculus GN=Plcd3 PE=1 SV=	Mus musculus	PLCD3_MOUSE
Eukaryotic translation initiation factor 3 subunit A OS=Mus musculus GN=Eif3a PE=1 SV=5	Mus musculus	EIF3A_MOUSE
Putative transporter SVOPL OS=Mus musculus GN=Svopl PE=2 SV=1	Mus musculus	SVOPL_MOUSE
Vacuolar protein sorting-associated protein 26A OS=Mus musculus GN=Vps26a PE=2 SV=1	Mus musculus	VP26A_MOUSE
Other Miscellaneous group
Spatacsin OS=Mus musculus GN=Spg11 PE=2 SV=3	Mus musculus	SPTCS_MOUSE
Brachyury protein OS=Mus musculus GN=T PE=1 SV=1	Mus musculus	BRAC_MOUSE
Sorting nexin-2 OS=Mus musculus GN=Snx2 PE=1 SV=2	Mus musculus	SNX2_MOUSE
Protein piccolo OS=Mus musculus GN=Pclo PE=1 SV=3	Mus musculus	PCLO_MOUSE
Alpha-catulin OS=Mus musculus GN=Ctnnal1 PE=2 SV=1	Mus musculus	CTNL1_MOUSE
Sacsin OS=Mus musculus GN=Sacs PE=1 SV=2	Mus musculus	SACS_MOUSE
Actin, aortic smooth muscle OS=Mus musculus GN=Acta2 PE=1 SV=1	Mus musculus	ACTA_MOUSE
Liprin-alpha-3 OS=Mus musculus GN=Ppfia3 PE=1 SV=1	Mus musculus	LIPA3_MOUSE
Alpha-2-macroglobulin-P OS=Mus musculus GN=A2mp PE=2 SV=2	Mus musculus	A2MP_MOUSE
Keratin, type I cuticular Ha1 OS=Mus musculus GN=Krt31 PE=2 SV=2	Mus musculus	K1H1_MOUSE
Epsin-2 OS=Mus musculus GN=Epn2 PE=1 SV=1	Mus musculus	EPN2_MOUSE
Bone morphogenetic protein 10 OS=Mus musculus GN=Bmp10 PE=2 SV=2	Mus musculus	BMP10_MOUSE
Iduronate 2-sulfatase OS=Mus musculus GN=Ids PE=2 SV=3	Mus musculus	IDS_MOUSE
